# Supplementary material for: Dengue Virus NS5 Target Discovery: A Comprehensive in Silico Exploration of Novel Druggable Sites for Pan-Serotype Antiviral Design
Source: Int J Mol Sci. 2026 Jun 22;27(12):5639. doi: 10.3390/ijms27125639 (PMC13299206; doi:10.3390/ijms27125639)
Supplement: Supplementary file 1 [file ijms-27-05639-s001.zip]

Archive with 10 entries (10 files):
- .DS_Store
- Figure_S1.pdf
- Figure_S2.pdf
- Figure_S3.pdf
- Figure_S4.pdf
- Table_S1.pdf
- Table_S2.pdf
- Table_S3.pdf
- Table_S4.pdf
- Table_S5.pdf
